# Supplementary material for: Lung ultrasound in neonates and children with cardiac diseases with focus on post cardiac surgical period: time for systematic use—an expert opinion report by the Association for European Paediatric and Congenital Cardiology Imaging Working Group
Source: Eur Heart J Imaging Methods Pract. 2025 Jan 13;3(1):qyae134. doi: 10.1093/ehjimp/qyae134 (PMC11852288; doi:10.1093/ehjimp/qyae134)
Supplement: qyae134_Supplementary_Data [file qyae134_Supplementary_Data.zip]

Archive with 6 entries (6 files):
- Supllemntal figure 3.png
- Supplemental Figure 1..jpg
- Supplemental Figure 2.jpg
- Supplemental video 3 mp4.mp4
- supplemntal video 1.avi
- Supplemntal Video 2.mov
